# Supplementary material for: Syphilis and Co-Infections with HIV-1, HBV, and HCV among People Who Use Crack-Cocaine in Northern Brazil
Source: Pathogens. 2022 Sep 16;11(9):1055. doi: 10.3390/pathogens11091055 (PMC9502650; doi:10.3390/pathogens11091055)
Supplement: Supplementary file 1 [file pathogens-11-01055-s001.zip]

Archive with 1 entries (1 files):
- pathogens-1859677-supplementary.pdf
